# Supplementary material for: Evidence of Population Fragmentation of the Western European Hedgehog Erinaceus europaeus in Urban Landscapes
Source: Ecol Evol. 2026 Apr 22;16(4):e73489. doi: 10.1002/ece3.73489 (PMC13100887; doi:10.1002/ece3.73489)
Supplement: Supplementary file 2 — Data S1: csv file containing SNP dataset for samples analysed in this study. [file ECE3-16-e73489-s001.csv]

Individual	Pop	Locality	Sex	Year	Latitude	Longitude	NW_006803924_1_8798423	NW_006803924_1_9423988	NW_006803924_1_9450228	NW_006803924_1_9516982	NW_006803924_1_9523196	NW_006803924_1_9525760	NW_006803924_1_9542323	NW_006803924_1_9927373	NW_006803924_1_10221442	NW_006803924_1_10361205	NW_006803924_1_10485500	NW_006803924_1_10558665	NW_006803924_1_10622240	NW_006803924_1_11021188	NW_006803924_1_13997112	NW_006803925_1_2511223	NW_006803925_1_6169189	NW_006803925_1_7861288	NW_006803925_1_9606641	NW_006803925_1_9973652	NW_006803925_1_12444625	NW_006803925_1_13691899	NW_006803925_1_13727122	NW_006803925_1_13819744	NW_006803925_1_14037658	NW_006803926_1_335018	NW_006803926_1_566635	NW_006803926_1_7087986	NW_006803926_1_11475403	NW_006803926_1_12176386	NW_006803926_1_12881552	NW_006803926_1_12941842	NW_006803926_1_14109302	NW_006803926_1_14846766	NW_006803927_1_603261	NW_006803927_1_12158353	NW_006803927_1_12808774	NW_006803928_1_2193615	NW_006803928_1_2228252	NW_006803928_1_4194992	NW_006803928_1_4367279	NW_006803928_1_6949243	NW_006803928_1_7180497
BACO1	1	BARNES	U	2021	51.470194	-0.238583	00	00	00	01	00	00	11	11	01	01	00	11	01	01	00	00	00	00	00	00	00	00	11	00	00	01	11	00	00	00	00	00	00	01	01	01	00	00	00	01	01	00	00
BACO3	1	BARNES	U	2021	51.468238	-0.244868	00	00	00	11	00	00	11	10	00	00	00	11	11	11	00	00	00	00	00	00	01	00	11	00	00	01	11	00	00	00	01	01	00	00	00	00	01	00	00	11	01	00	01
BACO4	1	BARNES	U	2021	51.468455	-0.244239	00	00	01	01	00	00	11	10	01	00	01	11	11	11	00	00	00	00	00	00	00	00	10	00	01	00	11	01	00	00	00	00	00	00	00	11	00	00	00	11	11	00	00
GAWH7	1	BARNES	M	2014	51.483864	-0.247614	00	00	00	11	00	00	11	00	01	00	00	00	00	11	01	00	00	00	00	00	01	00	11	00	00	00	11	01	00	01	00	00	01	00	00	01	00	00	01	01	01	01	01
GAWH1	2	HATFIELD	F	2012	51.752807	-0.226746	00	01	01	01	01	00	11	10	00	00	00	11	11	01	00	00	01	00	01	01	00	00	11	01	00	00	10	01	00	01	00	00	00	00	00	01	00	00	00	11	11	00	00
LCHR5	2	HATFIELD	F	2021	51.769334	-0.2256521	00	00	00	01	00	01	10	10	11	01	00	10	01	00	00	00	00	00	00	00	01	00	11	01	00	11	10	01	00	11	00	00	00	01	00	11	00	00	01	11	01	00	01
GAWH2	2	HATFIELD	M	2012	51.752807	-0.226746	00	01	01	01	01	00	11	10	01	00	00	11	01	00	00	00	00	00	00	01	01	00	11	00	00	00	11	01	00	01	00	00	00	00	00	11	00	00	00	01	01	00	00
LCHR12	2	HATFIELD	F	2021	51.774125	-0.23986781	00	01	01	01	01	00	11	10	00	00	00	10	01	01	01	00	00	00	00	11	00	00	10	00	00	00	10	01	00	00	00	00	00	01	00	00	01	00	01	01	00	00	00
LCHR6	2	HATFIELD	M	2021	51.772298	-0.21195674	00	00	00	11	00	00	11	10	11	00	00	10	01	11	00	00	00	00	00	00	00	00	11	01	01	11	11	00	00	01	00	01	00	01	00	01	00	00	01	00	00	00	11
LCHR19	2	HATFIELD	U	2021	51.767837	-0.24774814	00	11	11	00	00	11	00	00	00	00	00	11	11	00	00	00	00	01	00	00	00	00	10	01	00	00	11	11	00	11	00	00	00	00	00	00	00	00	11	01	01	00	01
LCHR8	2	HATFIELD	M	2021	51.766993	-0.22999191	00	01	01	01	00	00	10	11	01	00	00	11	11	00	00	00	00	01	00	01	00	00	11	00	01	00	10	11	00	00	01	00	01	00	00	11	00	00	11	01	00	00	00
LCHR10	2	HATFIELD	M	2021	51.751909	-0.23300135	00	00	00	01	01	00	11	10	00	00	00	11	11	01	00	00	01	00	00	00	00	00	11	00	00	00	11	11	00	00	01	00	00	11	00	00	00	00	00	11	01	00	01
GAWH14	3	ST_ALBANS	M	2015	51.771851	-0.29847	00	00	01	01	01	00	11	00	00	00	00	00	00	01	00	00	00	11	00	00	00	00	10	01	00	00	11	01	00	00	01	00	00	00	00	00	00	00	01	11	01	00	01
LCHR20	3	ST_ALBANS	F	2021	51.737384	-0.3442111	00	00	00	11	00	00	11	11	00	00	00	11	11	11	00	00	01	01	00	00	00	00	11	01	01	00	10	11	00	00	00	00	00	01	00	11	00	00	11	01	01	00	00
GAWH25	3	ST_ALBANS	M	2016	51.749695	-0.321033	00	01	01	01	00	00	10	00	00	00	00	00	00	01	00	00	01	00	00	00	00	00	11	00	00	00	11	11	01	00	00	00	00	01	00	00	00	00	01	01	01	00	00
LCHR17	3	ST_ALBANS	M	2021	51.752962	-0.32982373	00	00	01	00	01	00	11	00	00	00	00	10	00	01	00	00	00	01	01	00	01	01	00	00	01	00	11	01	00	00	00	00	00	00	00	00	00	00	11	01	00	00	00
LCHR21	3	ST_ALBANS	U	2021	51.756976	-0.32573605	00	01	01	01	00	00	11	10	00	00	00	10	01	11	00	00	00	00	00	11	00	00	10	00	01	00	11	11	00	01	01	00	00	01	00	00	00	00	01	01	01	00	00
GAWH38	3	ST_ALBANS	M	2018	51.753877	-0.299146	00	00	00	00	01	00	11	11	01	00	00	10	01	00	00	00	01	00	00	01	00	00	10	01	11	00	10	00	00	01	00	00	01	00	00	01	01	00	11	11	11	00	00
LCHR2	3	ST_ALBANS	F	2021	51.752856	-0.31163836	00	00	00	01	00	00	11	00	00	00	00	00	00	01	00	00	00	01	01	00	01	00	10	00	11	00	10	01	01	00	00	00	00	01	00	01	00	00	11	11	01	00	00
LCHR9	3	ST_ALBANS	M	2021	51.757725	-0.33869648	00	00	01	01	01	00	11	10	00	00	00	10	01	01	00	00	00	11	01	00	11	00	11	00	01	00	11	01	00	00	00	00	01	00	00	00	00	00	01	01	01	00	00
GAWH43	4	REGENTS_PARK	F	2019	51.531407	-0.156065	00	01	01	00	01	00	10	00	00	00	00	00	00	01	00	00	01	01	00	00	00	00	10	00	00	00	11	01	00	00	00	00	01	01	00	00	00	00	01	01	01	00	00
REPK1	4	REGENTS_PARK	U	2020	51.5338879	-0.1613406	00	00	00	00	00	00	11	11	11	00	11	11	00	11	00	00	00	00	00	00	00	00	11	00	00	00	11	11	00	01	00	00	01	11	00	00	00	00	11	00	00	01	00
GAWH50	4	REGENTS_PARK	M	2020	51.53497	-0.153443	00	00	00	00	00	00	11	11	11	00	11	11	00	11	00	00	00	00	00	00	00	00	11	00	00	00	11	00	00	00	00	00	11	11	00	00	00	00	01	01	01	01	00
REPK3	4	REGENTS_PARK	U	2021	51.536484	-0.153301	00	00	00	00	00	00	11	11	11	01	11	11	00	11	01	00	00	00	00	00	00	00	11	00	00	00	11	11	00	11	00	00	00	11	00	00	00	00	01	01	01	00	00
GAWH51	4	REGENTS_PARK	F	2020	51.52242	-0.156428	00	00	00	00	01	00	11	10	01	00	11	11	00	11	01	01	00	00	00	00	00	00	11	00	00	00	11	01	00	01	00	00	01	11	00	00	00	00	11	11	11	00	01
GAWH34	5	LEE_VALLEY	M	2017	51.587828	-0.031078	00	00	00	11	00	00	11	00	00	00	00	00	00	00	00	00	00	00	01	00	00	01	11	00	11	11	10	11	01	00	00	00	00	01	00	00	00	00	11	11	11	11	00
LERI1	5	LEE_VALLEY	U	2021	51.566091	-0.042676	00	00	00	11	00	00	11	11	00	00	00	00	00	00	00	00	00	11	00	00	00	00	11	01	01	01	11	11	11	00	00	00	00	01	00	01	01	00	01	11	11	00	00
CLHK1	5	LEE_VALLEY	U	2021	51.569036	-0.0562	00	00	00	01	00	00	11	11	00	00	00	00	00	11	00	00	00	00	00	00	00	01	10	00	00	11	10	11	01	00	00	00	00	00	00	00	00	00	11	11	01	01	00
GAWH26	5	LEE_VALLEY	F	2016	51.579095	-0.04661	00	00	00	11	00	00	11	11	00	00	00	00	00	00	00	00	00	00	00	00	00	11	00	00	00	11	11	11	00	00	00	00	00	00	00	01	00	00	01	01	00	01	00
GAWH39	6	ABBOTS_LANGLEY	F	2018	51.70157	-0.41688	00	00	00	11	00	00	11	10	01	00	00	10	11	01	01	00	00	00	00	00	00	00	10	00	00	00	10	01	00	01	01	01	01	00	00	00	00	00	01	01	00	00	01
GAWH48	7	FOLKSTONE	F	2019	51.084198	1.189866	00	00	01	00	11	00	11	00	00	00	00	11	11	00	00	00	00	00	00	00	00	00	11	00	00	00	10	00	01	01	00	00	00	00	00	00	01	00	11	11	11	00	00
GHPK1	8	HAMPSTEAD_HEATH	U	2020	51.565688	-0.19031451	00	00	00	01	01	00	11	00	01	00	00	00	00	01	00	00	01	01	01	00	01	00	10	00	01	01	11	01	01	00	00	00	00	00	01	01	00	00	00	00	00	00	00
HAHE6	8	HAMPSTEAD_HEATH	U	2022	51.572201	-0.182027	00	00	00	11	00	00	11	00	00	01	00	00	01	01	00	00	00	01	01	00	00	00	10	00	00	00	11	11	00	00	00	00	00	11	00	01	01	00	01	11	11	NA	00
GAWH37	8	HAMPSTEAD_HEATH	M	2018	51.558873	-0.156917	00	00	00	11	00	00	11	11	01	00	00	11	11	11	00	00	00	00	00	01	01	00	10	00	00	00	11	01	11	00	00	00	00	00	00	00	00	00	00	00	00	00	00
HAHE2	8	HAMPSTEAD_HEATH	U	2020	51.56225	-0.16269	00	00	00	01	00	01	10	10	01	00	00	00	01	01	00	00	00	00	00	00	01	00	10	00	00	00	11	01	00	00	01	01	00	01	00	01	11	00	00	01	01	00	00
HAHE3	8	HAMPSTEAD_HEATH	U	2021	51.571763	-0.18069618	01	00	00	01	01	00	11	00	01	00	00	10	01	11	00	00	00	01	11	00	01	00	10	00	00	00	11	01	00	01	11	00	01	00	00	00	00	00	11	11	11	00	00
LCHR11	9	WELWYN_GARDEN_CITY	U	2021	51.792735	-0.18498981	00	00	01	01	01	00	11	00	11	00	00	10	01	01	00	00	00	00	00	00	01	00	11	00	01	01	11	11	00	01	01	00	00	01	00	01	00	00	01	11	11	00	00
LCHR22	9	WELWYN_GARDEN_CITY	F	2021	51.782654	-0.19968295	00	00	00	01	00	00	11	00	01	00	00	10	01	11	00	00	00	00	00	01	00	00	10	00	11	00	11	01	00	00	00	00	00	00	00	01	01	00	01	01	00	00	00
SHEP12	9	WELWYN_GARDEN_CITY	M	2021	51.80175	-0.16181	00	00	11	01	01	00	11	00	00	00	00	00	00	11	00	00	00	01	00	01	01	00	10	01	01	01	11	11	00	00	00	00	01	01	00	00	00	00	01	11	01	00	00
LCHR16	10	LONDON_COLNEY	M	2021	51.729615	-0.30141377	00	00	00	00	00	00	11	00	01	00	00	00	00	00	00	00	00	00	00	01	00	00	11	01	00	00	10	11	00	01	00	00	00	11	00	00	00	01	01	01	01	00	00
GAWH55	10	LONDON_COLNEY	F	2015	51.726915	-0.300158	00	00	01	01	01	00	11	00	00	00	00	10	01	NA	00	00	NA	00	01	00	NA	00	11	01	00	00	11	01	00	00	01	01	00	11	00	00	01	00	NA	00	00	00	01
LCHR18	10	LONDON_COLNEY	M	2021	51.725238	-0.30390286	01	00	00	11	00	00	11	10	00	00	00	10	01	11	00	00	00	00	00	00	01	00	11	01	00	00	10	01	00	01	01	01	00	11	00	01	01	00	00	11	11	00	00
LCHR3	10	LONDON_COLNEY	F	2021	51.721077	-0.30125821	00	00	01	01	01	00	11	10	00	00	00	10	01	01	00	00	01	01	01	01	00	00	11	00	00	01	11	01	00	00	00	00	11	00	00	00	01	00	11	01	00	00	00
LCHR15	10	LONDON_COLNEY	U	2021	51.726181	-0.30894005	00	00	00	01	01	00	11	10	00	00	00	11	11	11	00	00	00	00	00	00	01	00	11	01	00	00	11	11	00	01	01	01	00	01	00	01	01	01	01	01	01	00	00
SHEP1	11	ODSEY	M	2021	52.02789	-0.11002	01	00	01	00	01	00	11	10	00	00	00	10	01	00	00	00	00	00	00	00	01	00	00	00	00	00	11	11	00	01	00	00	01	00	00	00	00	00	00	01	01	00	01
SHEP14	12	BALDOCK	M	2020	51.9863	-0.19702	00	00	01	01	01	00	11	11	00	00	00	10	00	01	00	00	00	00	01	00	00	00	10	00	00	01	11	11	00	01	01	00	00	01	00	01	00	00	11	00	00	00	00
SHEP6	12	BALDOCK	F	2021	51.98919	-0.17538	00	00	00	01	01	00	11	00	01	00	00	10	00	11	00	00	01	01	00	00	01	00	11	00	00	00	10	01	00	00	01	00	00	01	00	01	01	00	01	01	01	00	00
SHEP7	13	ROYSTON	U	2021	52.05762	-0.02372	01	00	01	01	00	00	11	00	00	00	00	11	01	11	00	00	01	00	00	00	00	00	10	00	01	00	10	01	00	01	01	00	00	00	00	01	00	00	11	01	01	00	00
SHEP4	13	ROYSTON	F	2021	52.0573	-0.03359	00	00	00	01	01	00	11	10	01	00	00	10	01	00	00	00	01	00	00	00	00	00	10	00	00	01	11	01	00	00	00	00	00	00	00	11	00	00	01	11	11	00	00
GAWH4	14	HARPENDEN	M	2013	51.826599	-0.354454	00	00	11	00	11	00	11	11	00	00	00	11	11	00	00	00	00	00	11	11	00	00	11	01	01	01	11	11	00	00	00	00	00	11	00	01	00	00	00	00	00	00	01
GAWH44	15	POTTERS_BAR	F	2019	51.70676	-0.15618	00	00	00	11	00	00	11	00	01	00	00	10	00	11	00	00	00	01	00	00	01	00	00	00	11	00	11	01	00	00	00	00	00	01	00	00	01	00	11	01	01	01	00
LCHR13	15	POTTERS_BAR	F	2021	51.691193	-0.17515683	00	00	00	01	00	00	11	00	01	00	00	10	01	11	00	00	00	11	00	00	00	00	11	00	01	01	10	11	00	00	00	00	00	01	00	01	00	00	01	00	00	00	00
GTDM1	16	GREATER_DUNMOW	U	2021	51.87507	0.35023	00	00	01	01	01	00	11	00	00	00	00	10	01	00	00	00	00	01	01	01	00	00	11	00	01	00	11	01	00	01	00	00	00	00	00	01	00	00	00	11	11	00	00
SHEP10	17	HISTON	F	2021	52.25126	0.10155	00	00	01	01	01	00	11	00	01	00	00	10	00	00	00	00	11	00	11	00	00	00	11	00	00	01	10	01	00	00	00	00	01	00	00	01	00	00	11	01	01	00	00
SHEP2	18	HITCHIN	F	2021	51.949665	-0.284792	00	00	01	00	01	00	11	00	01	00	00	11	00	00	00	00	00	01	00	00	00	00	10	00	00	00	11	00	00	00	00	00	01	01	00	00	00	00	01	00	00	00	00
SHEP8	19	ST_IVES	M	2021	52.33656	-0.08019	00	00	00	11	00	00	11	10	00	00	00	11	01	01	00	00	01	00	00	00	01	00	11	00	11	00	10	01	00	00	00	00	00	01	00	00	00	00	11	01	01	00	01
GAWH16	20	EPPING	M	2015	51.69314	0.118184	00	00	00	11	00	00	11	00	00	00	00	00	00	00	00	00	00	00	00	00	01	00	00	01	11	01	10	11	00	00	00	00	00	00	00	00	00	00	11	11	11	00	00
GAWH21	21	CROWTHORNE	M	2015	51.373427	-0.801774	00	00	00	11	00	00	11	10	11	00	00	10	01	01	00	00	01	01	00	00	01	00	10	00	00	01	11	11	00	11	00	00	01	11	00	00	00	00	01	00	00	00	01
GAWH31	22	SURBITON	F	2017	51.385176	-0.298479	00	00	11	00	01	00	11	00	00	00	11	11	00	00	01	00	11	00	00	00	00	00	10	00	01	00	10	00	00	01	00	00	00	00	00	00	00	00	11	11	01	00	00
GAWH56	23	STONELEIGH	M	2015	51.366576	-0.256072	00	00	00	11	00	00	NA	00	00	01	00	11	11	NA	00	00	00	01	00	01	01	00	NA	01	00	00	10	11	00	11	01	00	00	00	00	01	00	00	11	00	NA	00	01
HGWD1	24	HIGHGATE_WOOD	U	2022	51.58219	-0.14967	00	00	00	01	01	00	11	00	00	00	00	00	00	11	00	00	00	11	01	00	00	00	00	00	00	01	11	00	00	00	00	00	00	00	00	01	00	00	01	01	01	00	00
LCHR7	25	HEMEL_HEMPSTEAD	F	2021	51.764483	-0.46526992	00	00	00	01	01	00	11	10	01	00	01	11	00	01	00	00	01	01	00	00	00	00	10	01	00	00	11	11	00	00	00	00	01	01	00	01	00	00	00	11	11	00	00
SHEP11	26	CAMBRIDGE	F	2021	52.1898	0.14526	00	00	00	01	00	00	11	00	01	00	00	10	11	01	00	00	11	00	01	00	00	00	10	00	00	00	10	01	00	00	00	00	01	01	00	01	00	00	11	11	11	00	00
SHEP9	27	MELDRETH	M	2021	52.093335	0.00493	00	01	01	01	00	00	11	00	11	01	00	11	11	01	00	00	01	00	00	00	00	00	10	00	11	00	11	01	00	00	01	00	00	00	00	00	00	00	00	01	01	00	00
GAWH17	28	WATFORD	F	2015	51.683002	-0.374131	00	00	01	01	01	00	11	10	01	01	01	10	00	01	00	00	00	00	00	01	01	00	10	00	00	00	10	01	00	00	00	00	01	01	00	00	00	00	01	11	11	00	00
GAWH27	29	REDHILL	F	2016	51.257192	-0.159892	00	00	00	00	01	00	11	00	00	00	00	11	11	00	00	00	00	01	01	00	00	00	00	00	00	00	11	00	00	00	11	00	00	00	00	01	01	00	00	11	11	00	00
LCHR1	30	SHENLEY	F	2021	51.695231	-0.29366755	00	00	00	11	00	00	11	00	00	00	00	00	00	11	00	00	01	00	01	00	00	00	10	00	00	00	11	11	00	00	00	00	00	00	00	00	00	00	01	01	00	00	00
LCHR14	31	WHETSTONE	F	2021	51.636455	-0.17838621	00	00	01	00	01	00	11	11	01	00	00	10	01	11	00	00	01	00	00	00	00	00	10	01	11	01	11	11	00	00	00	00	00	00	00	00	01	00	01	00	00	00	01
SHEP5	32	GAZELEY	F	2021	52.2514	0.51599	00	00	00	01	00	00	10	10	00	00	00	11	00	01	00	00	00	11	00	11	00	00	00	00	01	01	11	11	00	00	00	00	00	11	00	00	00	01	11	01	01	00	00
FOGR1	33	EAST_FINCHLEY	U	2021	51.590586	-0.157902	00	00	00	11	00	00	11	00	00	00	00	00	00	01	00	00	00	11	00	00	00	00	00	00	11	00	11	01	00	01	01	00	01	00	00	00	00	00	01	11	11	01	01
LCHR4	34	GOFFS_OAK	F	2021	51.708046	-0.097335219	00	00	00	11	00	00	11	00	11	00	00	10	01	11	00	00	00	01	00	00	00	00	10	00	00	00	10	11	00	01	00	00	00	00	11	00	00	00	00	11	01	00	00
SHEP13	35	BLUNTISHAM	F	2021	52.35711	0.00726	00	00	00	01	01	00	11	00	00	00	00	00	00	01	00	00	01	00	00	00	00	00	10	00	00	00	11	11	00	00	00	01	01	01	00	00	01	00	11	11	11	00	00
[truncated: 1,370 more columns]
